# Supplementary material for: Repurposing the Bis-Biguanide Alexidine in Combination with Tyrosine Kinase Inhibitors to Eliminate Leukemic Stem/Progenitor Cells in Chronic Myeloid Leukemia
Source: Cancers (Basel). 2023 Feb 3;15(3):995. doi: 10.3390/cancers15030995 (PMC9913472; doi:10.3390/cancers15030995)
Supplement: Supplementary file 1 [file cancers-15-00995-s001.zip]

Archive with 1 entries (1 files):
- cancers-2147189-supplementary.pdf
